# Supplementary material for: Cause-Specific Stillbirth and Neonatal Death According to Prepregnancy Obesity and Early Gestational Weight Gain: A Study in the Danish National Birth Cohort
Source: Nutrients. 2021 May 15;13(5):1676. doi: 10.3390/nu13051676 (PMC8156544; doi:10.3390/nu13051676)
Supplement: Supplementary file 1 [file nutrients-13-01676-s001.zip]

Archive with 1 entries (1 files):
- nutrients-1202064-supplementary.pdf
